# Supplementary material for: Topological stress triggers persistent DNA lesions in ribosomal DNA with ensuing formation of PML-nucleolar compartment
Source: eLife. 2024 Oct 10;12:RP91304. doi: 10.7554/eLife.91304 (PMC11466457; doi:10.7554/eLife.91304)
Supplement: Figure 1—figure supplement 3—source data 1. [file elife-91304-fig1-figsupp3-data1.zip]

Archive with 20 entries (19 files):
- Figure 1_Figure supplement 3_Source data 1_RAW membranes/
- Figure 1_Figure supplement 3_Source data 1_RAW membranes/F1-FS3 ABC_GAPDH_5-FU....tif
- Figure 1_Figure supplement 3_Source data 1_RAW membranes/F1-FS3 ABC_GAPDH_acla.tif
- Figure 1_Figure supplement 3_Source data 1_RAW membranes/F1-FS3 ABC_GAPDH_CPT....tif
- Figure 1_Figure supplement 3_Source data 1_RAW membranes/F1-FS3 ABC_GAPDH_doxo....tif
- Figure 1_Figure supplement 3_Source data 1_RAW membranes/F1-FS3 AC_p53_TOP1_GAPDH_BMH21.tif
- Figure 1_Figure supplement 3_Source data 1_RAW membranes/F1-FS3 A_p53p53_acla.tif
- Figure 1_Figure supplement 3_Source data 1_RAW membranes/F1-FS3 A_p53_5-FU....tif
- Figure 1_Figure supplement 3_Source data 1_RAW membranes/F1-FS3 A_p53_CPT....tif
- Figure 1_Figure supplement 3_Source data 1_RAW membranes/F1-FS3 A_p53_doxo....tif
- Figure 1_Figure supplement 3_Source data 1_RAW membranes/F1-FS3 B_GAPDH_BMH21.tif
- Figure 1_Figure supplement 3_Source data 1_RAW membranes/F1-FS3 B_TOP2A_5-FU....tif
- Figure 1_Figure supplement 3_Source data 1_RAW membranes/F1-FS3 B_TOP2A_acla.tif
- Figure 1_Figure supplement 3_Source data 1_RAW membranes/F1-FS3 B_TOP2A_BMH21.tif
- Figure 1_Figure supplement 3_Source data 1_RAW membranes/F1-FS3 B_TOP2A_CPT....tif
- Figure 1_Figure supplement 3_Source data 1_RAW membranes/F1-FS3 B_TOP2A_doxo....tif
- Figure 1_Figure supplement 3_Source data 1_RAW membranes/F1-FS3 C_TOP1-GAPDH_acla....tif
- Figure 1_Figure supplement 3_Source data 1_RAW membranes/F1-FS3 C_TOP1_5-FU....tif
- Figure 1_Figure supplement 3_Source data 1_RAW membranes/F1-FS3 C_TOP1_CPT0.5-50_TPT0.5-50_.tif
- Figure 1_Figure supplement 3_Source data 1_RAW membranes/F1-FS3 C_TOP1_doxo....tif
