# Supplementary material for: Topological stress triggers persistent DNA lesions in ribosomal DNA with ensuing formation of PML-nucleolar compartment
Source: eLife. 2024 Oct 10;12:RP91304. doi: 10.7554/eLife.91304 (PMC11466457; doi:10.7554/eLife.91304)
Supplement: Figure 1—figure supplement 3—source data 2. [file elife-91304-fig1-figsupp3-data2.zip]

Archive with 4 entries (3 files):
- Figure 1_Figure supplement 3_Source data 2_uncropp label/
- Figure 1_Figure supplement 3_Source data 2_uncropp label/Fig1_FS3-A.tif
- Figure 1_Figure supplement 3_Source data 2_uncropp label/Fig1_FS3-B.tif
- Figure 1_Figure supplement 3_Source data 2_uncropp label/Fig1_FS3-C.tif
