# Supplementary material for: Topological stress triggers persistent DNA lesions in ribosomal DNA with ensuing formation of PML-nucleolar compartment
Source: eLife. 2024 Oct 10;12:RP91304. doi: 10.7554/eLife.91304 (PMC11466457; doi:10.7554/eLife.91304)
Supplement: Figure 1—figure supplement 4—source data 1. [file elife-91304-fig1-figsupp4-data1.zip]

Archive with 7 entries (6 files):
- Figure 1_Figure supplement 4_Source data 1_RAW membranes/
- Figure 1_Figure supplement 4_Source data 1_RAW membranes/F1-FS4-D_GAPDH_esiTop1.tif
- Figure 1_Figure supplement 4_Source data 1_RAW membranes/F1-FS4-D_GAPDH_esiTop2a.tif
- Figure 1_Figure supplement 4_Source data 1_RAW membranes/F1-FS4-D_GAPDH_RNAiTOP2b.tif
- Figure 1_Figure supplement 4_Source data 1_RAW membranes/F1-FS4-D_TOP1_esiTop1.tif
- Figure 1_Figure supplement 4_Source data 1_RAW membranes/F1-FS4-D_TOP2A_esiTop2a.tif
- Figure 1_Figure supplement 4_Source data 1_RAW membranes/F1-FS4-D_TOP2B_RNAiTOP2b.tif
