# Supplementary material for: Topological stress triggers persistent DNA lesions in ribosomal DNA with ensuing formation of PML-nucleolar compartment
Source: eLife. 2024 Oct 10;12:RP91304. doi: 10.7554/eLife.91304 (PMC11466457; doi:10.7554/eLife.91304)
Supplement: Figure 2—figure supplement 2—source data 1. [file elife-91304-fig2-figsupp2-data1.zip]

Archive with 3 entries (2 files):
- Figure 2_Figure supplement 2_Source data 1_RAW membranes/
- Figure 2_Figure supplement 2_Source data 1_RAW membranes/F2-FS2C_PonceauS.tif
- Figure 2_Figure supplement 2_Source data 1_RAW membranes/F2-FS2C_TDP2_ETP-RNAi.tif
