# Supplementary material for: Topological stress triggers persistent DNA lesions in ribosomal DNA with ensuing formation of PML-nucleolar compartment
Source: eLife. 2024 Oct 10;12:RP91304. doi: 10.7554/eLife.91304 (PMC11466457; doi:10.7554/eLife.91304)
Supplement: Figure 5—figure supplement 1—source data 1. [file elife-91304-fig5-figsupp1-data1.zip]

Archive with 8 entries (7 files):
- Figure 5_Figure supplement 1_Source data 1_RAW membranes/
- Figure 5_Figure supplement 1_Source data 1_RAW membranes/F5-FS1 A_GAPDH_ATMi.tif
- Figure 5_Figure supplement 1_Source data 1_RAW membranes/F5-FS1 A_GAPDH_ATRi.tif
- Figure 5_Figure supplement 1_Source data 1_RAW membranes/F5-FS1 A_p53_pS15_ATMi.tif
- Figure 5_Figure supplement 1_Source data 1_RAW membranes/F5-FS1 A_p53_pS15_ATR.tif
- Figure 5_Figure supplement 1_Source data 1_RAW membranes/F5-FS1 A_p53_pS15_longer_ATRi.tif
- Figure 5_Figure supplement 1_Source data 1_RAW membranes/F5-FS1 D_anti-RAD51_esiRAD51.tif
- Figure 5_Figure supplement 1_Source data 1_RAW membranes/F5-FS1 D_anti-tubulin_esiRAD51.tif
