# Supplementary material for: Topological stress triggers persistent DNA lesions in ribosomal DNA with ensuing formation of PML-nucleolar compartment
Source: eLife. 2024 Oct 10;12:RP91304. doi: 10.7554/eLife.91304 (PMC11466457; doi:10.7554/eLife.91304)
Supplement: Figure 5—figure supplement 1—source data 2. [file elife-91304-fig5-figsupp1-data2.zip]

Archive with 3 entries (2 files):
- Figure 5_Figure supplement 1_Source data 2_uncropp label/
- Figure 5_Figure supplement 1_Source data 2_uncropp label/F5-FS1 A.tif
- Figure 5_Figure supplement 1_Source data 2_uncropp label/F5-FS1 D.tif
